# Supplementary material for: Optimization of Printing Process Variables and the Effect of Post-Heat Treatments on the Mechanical Properties of Extruded Polylactic Acid–Aluminum Composites
Source: Polymers (Basel). 2023 Dec 13;15(24):4698. doi: 10.3390/polym15244698 (PMC10747175; doi:10.3390/polym15244698)
Supplement: Supplementary file 1 [file polymers-15-04698-s001.zip]

Archive with 1 entries (1 files):
- polymers-2680074-supplementary.pdf
